# Supplementary material for: Computer-Aided Design to Improve the Thermal Stability of Rhizomucor miehei Lipase
Source: Foods. 2024 Dec 12;13(24):4023. doi: 10.3390/foods13244023 (PMC11727178; doi:10.3390/foods13244023)
Supplement: Supplementary file 1 [file foods-13-04023-s001.zip]

Archive with 1 entries (1 files):
- foods-3321203-supplementary.pdf
